# Supplementary material for: Forms and Migration Mechanisms of Phosphorus in the Ice, Water, and Sediments of Cold and Arid Lakes
Source: Toxics. 2024 Jul 20;12(7):523. doi: 10.3390/toxics12070523 (PMC11280900; doi:10.3390/toxics12070523)
Supplement: Supplementary file 1 [file toxics-12-00523-s001.zip]

Archive with 1 entries (1 files):
- toxics-3096443-supplementary.pdf
